# Supplementary material for: Zooming of states and parameters using a lumping approach including back-translation
Source: BMC Syst Biol. 2010 Mar 18;4:28. doi: 10.1186/1752-0509-4-28 (PMC2853501; doi:10.1186/1752-0509-4-28)
Supplement: Additional file 1 — Model reduction algorithm. A Matlab function that constitutes our implementation of the model reduction algorithm (for linear models) presented in this paper. The function requires the systems biology toolbox and the symbolic math toolbox for Matlab to be installed. [file 1752-0509-4-28-S1.M]

function [reducedModel] = reduceModel(varargin)
% This function can be used to reduce linear models and follows the method 
% presented in "Sunnaker, Schmidt, Jirstrand, Cedersund (2010), Zooming of 
% states and parameters using a lumping approach including back-translation".
% 
% USAGE:
% ======
% [reducedModel] = SBAOlinearqsslumping(model) 
% [reducedModel] = SBAOlinearqsslumping(model,epsilon)
% [reducedModel] = SBAOlinearqsslumping(model,epsilon,coslow)
%
% model: SBmodel
% epsilon: Cut-off value for which reactions should be considered as
% fast in the epsilon decomposition                
% coslow: If A_ij and A_ji are both smaller than the coslow (cut-off slow) 
% value for all i,j, the corresponding state is slow  
%
% IMPORTANT INFORMATION:
% This program gives accurate results for linear systems only. 
% Functions are not allowed in the SBmodel to be reduced.
%
% DEFAULT VALUES:
% ===============
% epsilon = 100;
% coslow = 1E-6;
% 
% Output Arguments:
% =================
% reducedModel: SBmodel that constitutes a reduced version of the original
%               model
%
% Information:
% ============
% Copyright (C) 2009, Fraunhofer-Chalmers Centre
% Contact: mats.jirstrand@fcc.chalmers.se
%
% FOR ACADEMIC USE this program is free software; you can redistribute 
% it and/or modify it under the terms of the GNU General Public License
% as published by the Free Software Foundation; either version 2
% of the License, or (at your option) any later version.
% 
% This program is distributed in the hope that it will be useful,
% but WITHOUT ANY WARRANTY; without even the implied warranty of
% MERCHANTABILITY or FITNESS FOR A PARTICULAR PURPOSE.  See the
% GNU General Public License for more details. 
% 
% You should have received a copy of the GNU General Public License
% along with this program; if not, write to the Free Software
% Foundation, Inc., 59 Temple Place - Suite 330, Boston, MA  02111-1307,
% USA.

%%%%%%%%%%%%%%%%%%%%%%%%%%%%%%%%%%%%%%%%%%%%
% Start
%%%%%%%%%%%%%%%%%%%%%%%%%%%%%%%%%%%%%%%%%%%%
if nargin == 1,
     model = varargin{1}; 
     epsilon = 100;
     coslow = 1E-6;
elseif nargin == 2,
     model = varargin{1};
     epsilon = varargin{2};
     coslow = 1E-6;
elseif nargin == 3,
     model = varargin{1};
     epsilon = varargin{2};
     coslow = varargin{3};
else
    error('Incorrect number input of arguments.');
end

%%%%%%%%%%%%%%%%%%%%%%%%%%%%%%%%%%%%%%%%%%%%%%%%%%%%%%%%%%%%%%%%%%%%%%%%
%Transform the model into the correct form and get model information
%%%%%%%%%%%%%%%%%%%%%%%%%%%%%%%%%%%%%%%%%%%%%%%%%%%%%%%%%%%%%%%%%%%%%%%%
%make all model reactions irreverisible
[model,messageIrreversible] = makeIrrev(model);
%get state information
[s.stateNames,s.stateFormulas,s.initialStateValues] = SBstates(model);
%get reaction information
[s.reactionNames,s.reactionFormulas] = SBreactions(model);
%get parameter information
[s.parameterNames,s.parameterValues] = SBparameters(model);
%get variables information
[s.variableNames,s.variableFormulas] = SBvariables(model);
%get the stoichiometric matrix
s.stoMat = SBstoichiometry(model);
%get a state names string
s.statesString = generateStatesString(s.stateNames);

%get the number of states
nrStates = length(s.stateNames);
%set the starting vector
startVector = ones(nrStates,1);
%get the jacobian A for the system (the state values do not matter since linear model)
A = SBjacobian(model,startVector);

%%%%%%%%%%%%%%%%%%%%%%%%%%%%%%%%%%%%%%%%%%%%%%%%%%%%%%%%%%%%%%%%%%%%%%%%%%%
%Follow the five step method presented in the paper 
%%%%%%%%%%%%%%%%%%%%%%%%%%%%%%%%%%%%%%%%%%%%%%%%%%%%%%%%%%%%%%%%%%%%%%%%%%%
%1: use epsilon-decomposition to identify non-connected digraphs of fast
%reactions (DGFRs)
outputEpsilon = epsilonDecomposition(A,epsilon);

%2: identify the strong components in each of the DGFRs
outputStrong = strongComponents(outputEpsilon);

%3: classify the strong components as sinks clusters or non-sink SC
%check which reactions are fast
slowReactions = classifyReactions(s.reactionFormulas,s.stateNames,s.parameterNames,s.parameterValues,epsilon);
%set the columns in the stoichiometric matrix corresponding to slow
%reactions to 0
stoMatFast = s.stoMat;
stoMatFast(:,slowReactions) = 0;
%sink/non-sink SC classification
outputClassifySC = classifySC(stoMatFast,outputEpsilon,outputStrong);

%4: check if the non-sink SCs can be lumped with any of the sink clusters
%In this final step, the total lumping scheme is revealed...
outputLumpingScheme = checkNsSClumping(outputEpsilon,outputClassifySC,outputStrong,A,outputEpsilon.Afast);

%%%%%%%%%%%%%%%%%%%%%%%%%%%%%%%%%%%%%%%%%%%%%%%%%%%%%%%%%%%%%%%%%%%%%%%%%%%
%generate a reduced version of the model that follows the obtained lumping
%scheme
%%%%%%%%%%%%%%%%%%%%%%%%%%%%%%%%%%%%%%%%%%%%%%%%%%%%%%%%%%%%%%%%%%%%%%%%%%%
%add the obtained subcluster structure information to the s-structure
s.outputEpsilon = outputEpsilon;
s.outputStrong = outputStrong;
s.outputClassifySC = outputClassifySC;
s.outputLumpingScheme = outputLumpingScheme;
%get the fractions for the different states
s = getFractionsNoInputOutput(s);
%get the reduced model, which is returned
reducedModel = reduceFastClusters(s,model);

%5: Identify slow states in the reduced model (coslow)
%get the number of states in the reduced model
nrRedStates = length(SBstates(reducedModel));
%set the starting vector
startVectorS = ones(length(SBstates(reducedModel)),1);
%get the jacobian A for the system (the state values do not matter since linear model)
As = SBjacobian(reducedModel,startVectorS);
%the slow states take the form of parameters, with values that are equal 
%to the initial condition of the state
reducedModel = identifySlowStates(reducedModel,As,nrRedStates,coslow);

return


%%%%%%%%%%%%%%%%%%%%%%%%%%%%%%%%%%%%%%%%%%%%%%%%%%%%%%%%%%%%%%%%%%%%%
%Other functions used by the program 
%%%%%%%%%%%%%%%%%%%%%%%%%%%%%%%%%%%%%%%%%%%%%%%%%%%%%%%%%%%%%%%%%%%%%
function [outputLumpingScheme] = checkNsSClumping(outputEpsilon,outputClassifySC,outputStrong,A,Afast)
%check which states should be added to the sinks in each cluster
%This should be based on:
%1: if the states are in the same strong component (SC), note that two sink
%clusters can not be in the same SC by definition
%2: if the non-sink states can be reached from sink states by slow reactions
nrClusters=length(outputEpsilon.clusterIndex);
nrStates=length(outputEpsilon.clusters);
%check which states should be included in each lump, one cluster at a time
outputLumpingScheme=zeros(1,nrStates);
lumpsFound=0;
for i=1:nrClusters
    %get the indices of the states in the cluster
    clustInd=outputEpsilon.clusterIndex(i).indices;
    %get the total connectivity matrices for the cluster (with and without slow reactions)
    [McSub,McfSub]=getConnectivityMat(A(clustInd,clustInd),Afast(clustInd,clustInd));
    %get the indices for the sink clusters in the cluster (and non-sink state indices)    
    sinkNrs=find(outputClassifySC.cluster(i).sinkVect);
    nonSinkNrs=find(outputClassifySC.cluster(i).sinkVect==0);
    %get the vector that indicates strong components in the cluster 
    SCvect=outputStrong.cluster(i).SC;
    %get the states in the cluster
    statesInCluster=outputEpsilon.clusterIndex(i).indices;
    %get the number of sinks in the cluster
    nrSinks=length(sinkNrs);
    %check which states should be lumped with each of the sinks
    for j=1:nrSinks
        %another lump has been found
        lumpsFound=lumpsFound+1;
        %check which states are in the same strong component as the current sink
        membersOfStrong=find(SCvect==SCvect(sinkNrs(j)));
        %assign states in the same strong component, to be in the same lumping scheme 
        outputLumpingScheme(statesInCluster(membersOfStrong))=lumpsFound;
        %check which non-sink states can reach the sink by fast reactions
        fast2SinkStates=find(McfSub(sinkNrs(j),:));
        nrFastToSink=length(fast2SinkStates);
        %remove the states of the same strong component
        removeVect=zeros(1,nrFastToSink);
        %check which states of nrFastToSink are also in the strong
        %component, membersOfStrong 
        for k=1:nrFastToSink
            if(any(membersOfStrong==fast2SinkStates(k)))
                removeVect(k)=1;
            end
        end
        %remove the states
        fast2SinkStates(find(removeVect))=[];
        %for each of the states in fast2SinkStates, check if the state can
        %be reached from at most one sink by slow reactions
        for k=1:length(fast2SinkStates)
            %check which sinks/sink clusters that this state can NOT reach by fast reactions
            notReachStates=find(McfSub(sinkNrs,fast2SinkStates(k))==0);
            %save a temporary version on McSub
            McSubTemp=McSub;
            %set the columns of sinks that the state can not reach by fast reactions to zero
            McSubTemp(:,sinkNrs(notReachStates))=0;
            %for each of the states in fast2SinkStates, check if the state can
            %be reached from at most one sink by slow reactions
            nrSinksToBeReached=sum(McSubTemp(fast2SinkStates(k),sinkNrs),2);
            %a state is only added to a sink if there is a maximum number of paths
            %from the sink to the state, no more paths from one sink
            if(max(McSubTemp(fast2SinkStates(k),sinkNrs))==McSubTemp(fast2SinkStates(k),sinkNrs(j))&&nrSinksToBeReached<2)
                %assign these states, to be in the same lumping scheme
                outputLumpingScheme(statesInCluster(fast2SinkStates(k)))=lumpsFound;
            end
        end
    end
end
%states that have not been assigned to a sink/sink cluster constitute
%single state lumps
%each of these states are assigned an individual number
remainingStates=find(outputLumpingScheme==0);
for i=1:length(remainingStates) 
    %another single state lump has been found
    lumpsFound=lumpsFound+1;
    %assign the state lump a number
    outputLumpingScheme(remainingStates(i))=lumpsFound;
end  
return

function slowReactions = classifyReactions(reactionFormulas,stateNames,parameterNames,parameterValues,epsilon)
%check the number of states
nrStates=length(stateNames);
%use the symbolic toolbox for Matlab to substitute the state names for 1
addToStateNames='test';
modReactionFormulas=strcat(reactionFormulas,addToStateNames); %test can be replace by arbitrary name
modStateNames=strcat(stateNames,addToStateNames);
reactionParameters=subs(modReactionFormulas,modStateNames,num2cell(ones(1,nrStates)));
%substitute the reactions parameters for the parameter values
numReac=subs(reactionParameters,parameterNames,parameterValues);
%check which reactions are fast
slowReactions=find(numReac<epsilon);
return

function [classStr] = classifySC(stoMatFast,outputEpsilon,outputStrong)
%get the number of clusters
nrClusters=length(outputStrong.cluster);
%classify the strong components within each cluster as SCs or non-sink SCs
for i=1:nrClusters
    %get the strong components vector
    SCsVect=outputStrong.cluster(i).SC;
    %check the number of strong components in the cluster
    nrSCs=max(SCsVect);
    %get the states in the cluster
    statesInCluster=outputEpsilon.clusterIndex(i).indices;
    %initiate a vector that indicates if the strong components are sinks (1) or 
    %non-sink SCs (0) 
    isSinkVect=zeros(1,nrSCs);
    %check if each strong component is a sink or non-sink SC 
    for j=1:nrSCs
        %check which states are in the jth strong component
        statesInSC=find(outputStrong.cluster(i).SC==j);
        %add all rows to check if there are any fast reactions out of the
        %SC
        notSink=any(sum((stoMatFast(statesInCluster(statesInSC),:)),1)<0);
        %notSink=any(stoMatFast(statesInCluster(statesInSC),:)<0);
        %if all elements of sumOfSCols is >=0, the SC is a sink
        %if any elements of sumOfSCols is <0, the SC is a non-sink SC
        if(~notSink)
            isSinkVect(j)=1;
        end
    end
    %save the sink/non-sink indicative vector in classStr
    classStr.cluster(i).sinkVect=isSinkVect;
end
return

function [output] = conversion(input)
if iscell(input)
    for i = 1:length(input)
        if isnumeric(input{i})
            output(i) = input{i};
        else
            output(i) = sym(input{i});
        end
    end
elseif strcmp(class(input), 'sym')
    output = {};
    for i = 1:length(input)
        output{i} = char(input(i));
    end
else
    output = {};
    for i = 1:length(input)
        output{i} = input(i);
    end
end
return

function [output] = epsilonDecomposition(varargin)
if nargin == 2,
     A=varargin{1};
     epsilon= varargin{2};
else
    error('Incorrect number input of arguments.');
end
%%%%%%%%%%%%%%%%%%%%%%%%%%%%%%%%%%%%%%%%%%
%Create the connectivity matrix from A   %
%%%%%%%%%%%%%%%%%%%%%%%%%%%%%%%%%%%%%%%%%%
%remove all element smaller than epsilon
smallReac=find(abs(A)<epsilon);
A(smallReac)=0;
%for output
Afast=A;
%no elements should be negative
%A=abs(A);
%make sure that the matrix is symmetric
upperMat=triu(A);
lowerMat=tril(A);
A=A+lowerMat'+upperMat';
%all positive elements should be one
A=sign(A);
%%%%%%%%%%%%%%%%%%%%%%%%%%%%%%%%%%%%%%%%%
%find all clusters within the matrix   %
%%%%%%%%%%%%%%%%%%%%%%%%%%%%%%%%%%%%%%%%%
%create a vector for saving the result of different clusters
nrStates=size(A,1);
clusters=zeros(1, nrStates);
%initially no clusters are present
clustersFound=0;
%make a vector for which states are left to check
leftToCheck=1;
%create a vector for later use
newStatesVect=zeros(1,nrStates);
%vector for which have been main states
mainStatesVect=zeros(1,nrStates);
while(~isempty(leftToCheck))
    %set which state is the first
    firstState=leftToCheck(1);
    %one more cluster found, add one
    clustersFound=clustersFound+1;
    %set the starting state to the cluster number
    clusters(firstState)=clustersFound;
    %put the newToCheck vector to 0
    newToCheck=zeros(1,nrStates);
    newToCheck(firstState)=1;
    while(sum(newToCheck)>0)
        %check which states are already classified in clusters
        inMainVect=find(mainStatesVect);
        %latest to check
        statesToCheck=find(newToCheck);
        %save this state in a vector
        mainStatesVect(statesToCheck(1))=1;
        %set all elements in newStatesVect to 0
        newStatesVect(1:end)=0;
        %check which connection there are from the first state to check
        newStatesVect(find(A(statesToCheck(1),:)))=1;
        %add the old states to check to the new states to check
        newToCheck=newToCheck+newStatesVect;
        %set all states that are already in clusters to 0
        newToCheck(1,inMainVect)=0;
        %set all the new cluster elements to the clusterfound value for the
        %current cluster
        if(sum(newToCheck)~=0)
            clusters(find(newToCheck))=clustersFound;
        end
    end
    %update leftToCheck
    leftToCheck=find(clusters==0);
end
%initiate a vector to indicate if there is only one component in a cluster
multClusters=zeros(1,clustersFound);
output=[];
%save the indices for each of the clustermembers in a structure output
for i=1:clustersFound
    nrInCluster=find(clusters==i);
    output.clusterIndex(i).indices=nrInCluster;
    if(length(nrInCluster)>1)
        multClusters(nrInCluster)=1;
    end
end
%save the cluster vector in the structure output
output.clusters=clusters;
output.multClusters=multClusters;
output.Afast=Afast;
%output.smallReac=smallReac;
return

function [statesString] = generateStatesString(stateNames)
statesString = '{';
for k=1:length(stateNames)
    if k==1
        statesString = sprintf('%s%s', statesString,  stateNames{k});
    else
        statesString = sprintf('%s,%s', statesString, stateNames{k});
    end
end
statesString = strcat(statesString,'}');
return

function [Mc,Mcf] = getConnectivityMat(A,Afast)
%turn the A matrix into a symmetric matrix with 0s and 1s only
M=A;
M=abs(sign(M));
%turn the Afast matrix into a symmetric matrix with 0s and 1s only
Mf=Afast;
Mf=abs(sign(Mf));
%Get the total connectivity matrices
[nx,ny]=size(A);
Mc=M;
Mcf=Mf;
for i=2:nx
    %add the next term in the sum
    Mc=Mc+Mc*M;
    %add the next term in the sum
    Mcf=Mcf+Mcf*Mf;
end
Mc=sign(Mc);
Mcf=sign(Mcf);
return

function [s] = getFractionsNoInputOutput(s)
%this is a function for getting the input and output that does not take the
%input and output to a cluster into consideration
%delta is a perturbation to make the K matrix nonsingular
syms deltaPerturbation;
%check how many states there are
nrStates=length(s.stateNames);
%create a vector for saving the fraction results
fractionVect=cell(1,nrStates);
%get the K matrix for the system
K=getKmatrix(s);
%loop to check all clusters in the system
nrClusters=max(s.outputLumpingScheme);
for i=1:nrClusters
    %check how many members there are in each cluster
    positions=find(s.outputLumpingScheme==i);
    nrInCluster=length(positions);
    %first all the states that are not involved in a cluster are given
    %fraction one
    if(nrInCluster==1)
        fractionVect{positions}=1;
    else
        %create an input vector
        input=zeros(nrInCluster,1);
        input(1)=1;
        %take out the rows and columns corresponding to the states present in
        %the cluster
        tempK=K(positions,:);
        tempK=tempK(:,positions);
        %get the outputs for the cluster
        [outputs, noOutputs, outputPositions, outputReactions]=getOutputReactions(s,i);
        %create a zero vector that the outputs shoul be subs for
        outputsZero=zeros(1,length(outputReactions));
        %disturb the K matrix to make it nonsingular
        if(noOutputs)
            tempK(1,1)=tempK(1,1)-deltaPerturbation;
        end
        %get the first column of the inverse of the K matrix
        S=-(tempK\input);
        %alternatively take out the denominator and set outputs to 0
        %[den, num]=numden(S);
        fractionVect(positions)=simplify(S/sum(S));
        %set the outputs to 0
        if(noOutputs)
            for j=positions
                fractionVect(j)=conversion(simplify(subs(conversion(fractionVect(j)),deltaPerturbation,0)));
            end
        else
            %find which outputs are nonzero
            for j=positions
                %subs outputs for zero
                fractionVect(j)=conversion(subs(simplify(conversion(fractionVect(j))),outputReactions,outputsZero,0));
            end
        end
    end
end
%return the fraction vector
s.fractionVect=fractionVect;
return

function [K] = getKmatrix(s)
%function for getting the general K matrix for a specific system
%get the number of states
nrStates=length(s.stateNames);
%create a cellular matrix to represent the K-matrix
K=sym(zeros(nrStates));
%check which clusters have more than one component
multClustInd=find(s.outputEpsilon.multClusters);
%get the state formulas
stateDiffEquations=K(:,1);
%substitute the reactions in those formulas
stateDiffEquations(multClustInd)=subs(conversion(s.stateFormulas(multClustInd)),s.reactionNames,s.reactionFormulas);
%get the final states into a cellular form
finalStatesSym=conversion(s.stateNames);
%create a vector in which each element is set to 1 if that state is
%currently being checked
markedState=zeros(1,nrStates);
%only the states that are in clusters with size larger than one need to be
%checked
for i=multClustInd
    %find which are the states on the right hand side of the diff equation
    symInEq=regexp(findsym(stateDiffEquations(i)),'\w+','match');
    members=find(ismember(s.stateNames, symInEq)');
    for j=members     
        markedState(j)=1;
        K(i,j)=sym(subs(stateDiffEquations(i),finalStatesSym(members),markedState(members)));
        markedState(j)=0;
    end
end
return

function [outputs, noOutputs, outputPositions, outputReactions] = getOutputReactions(s,i)
%finds the input and output reactions for the specific cluster by
%checking the stoichiometric matrix. Sum all columns for the involved
%states and if 1 left=input, if -1 left=output 
%get the number of states
nrStates=length(s.stateNames);
%create a vector outputpositions
outputPositions=zeros(1,nrStates);
%get which states are in the specific cluster
statesInCluster=find(s.outputLumpingScheme==i);
nrStatesInCluster=length(statesInCluster);
%get the part of the stoichiomatric matrix that is represented by the
%states
stoMatForCluster=s.stoMat(statesInCluster,:);
%create an input and output vector to be returned 
outputs=cell(1,nrStatesInCluster);
outputReactions=[];
%sum all columns in the cluster stoichiometric matrix, all reactions that
%are going in or out of the lumped variable will have either 1 or -1 (this requires 
%that a specific reaction can only be at one place in the cluster). 
sumOfStoMatCluster=sum(stoMatForCluster);
inOutGoingReactions=find(sumOfStoMatCluster);
%used to count the number of output reactions
nrOutputReactions=0;
%check if each reaction is ingoing or outgoing and save the results in the
%corresponding vector for the correct state
for j=inOutGoingReactions
    %if we have an output 
    if(sumOfStoMatCluster(j)==-1)
        %check which state the output is from
        state=find(stoMatForCluster(:,j));
        %check the coefficient for state (taking away the state since it should be in another vector)
        coefficient=coeffs(sym(s.reactionFormulas{j}),s.stateNames(state)); %s.statesString has been replaced by s.stateNames(state)
        %if this output state is previously empty
        if(isempty(outputs{state}))
            outputs{state}=-coefficient;
        %if there is already an element at this position in the vector
        else
            outputs{state}=outputs{state}-coefficient;
        end
        nrOutputReactions=nrOutputReactions+1;
        outputReactions{nrOutputReactions}=coefficient;
    elseif((sumOfStoMatCluster(j)~=1)&&(sumOfStoMatCluster(j)~=1))
        disp(sprintf('Warning! A reaction is only allowed to occur at one position in the network.'));     
    end
end
emptyOutputs=0;
for i=1:nrStatesInCluster
    %check the output vector for empty positions
    if(isempty(outputs{i}))
        outputs{i}=0;
        emptyOutputs=emptyOutputs+1;
    else
        outputPositions(i)=1;
    end
end
if(emptyOutputs==nrStatesInCluster)
    noOutputs=1;
else
    noOutputs=0;
end
%get the output positions
outputPositions=find(outputPositions);
%convert the output reactions
outputReactions=conversion(outputReactions);
return

function [varargout] = makeIrrev(model)
%%%%%%%%%%%%%%%%%%%%%%%%%%%%%%%%%%%%%%%%%%%%%%%
% CHECK IF SBmodel
%%%%%%%%%%%%%%%%%%%%%%%%%%%%%%%%%%%%%%%%%%%%%%%
if ~strcmp('SBmodel',class(model)),
    error('Function only defined for SBmodels.');
end
%%%%%%%%%%%%%%%%%%%%%%%%%%%%%%%%%%%%%%%%%%%%%%%
% SAVE ORIGINAL MODEL FOR LATER USE
%%%%%%%%%%%%%%%%%%%%%%%%%%%%%%%%%%%%%%%%%%%%%%%
originalmodel = model;
%%%%%%%%%%%%%%%%%%%%%%%%%%%%%%%%%%%%%%%%%%%%%%%
% CHECK THAT ALL ODE EXPRESSIONS ARE DEFINED VIA REACTION TERMS
%%%%%%%%%%%%%%%%%%%%%%%%%%%%%%%%%%%%%%%%%%%%%%%
[Ntest,componentsTest] = SBstoichiometry(model,1);  % set rawFlag to 1 
componentsModel = SBstates(model);
if length(componentsTest) ~= length(componentsModel),
    error('Not all ODEs seem to be constructed by reaction terms. Therefor the full stoichiometric information is not possible to determine.');
end
%%%%%%%%%%%%%%%%%%%%%%%%%%%%%%%%%%%%%%%%%%%%%%%
% GET NAMES AND DATA OF REVERSIBLE REACTIONS
%%%%%%%%%%%%%%%%%%%%%%%%%%%%%%%%%%%%%%%%%%%%%%%
message='';
[names,formulas,reversibleFlag] = SBreactions(model);
% check if reversible reactions are present
if sum(reversibleFlag) == 0,
    message=[message 'The model does not contain any reversible reactions.'];
    if nargout < 2,
        varargout{1} = model;
        disp(sprintf(message));
    elseif nargout == 2,
        varargout{1} = model;
        varargout{2} = message;
    elseif(nargout>2)
        error('Wrong number of output arguments.');
    end
    return
end
% get indices of reversible reactions
reversibleIndices = find(reversibleFlag ~= 0);
reactionsStore = [];
for k = 1:length(reversibleIndices),
    reactionsStore(k).name = names{reversibleIndices(k)};
    reactionsStore(k).formula = formulas{reversibleIndices(k)};
end
%%%%%%%%%%%%%%%%%%%%%%%%%%%%%%%%%%%%%%%%%%%%%%%
% CHECK SYNTAX OF REACTION RATES (R = Rf-Rr)
% AND SPLIT THEM UP INTO Rf and Rr
%%%%%%%%%%%%%%%%%%%%%%%%%%%%%%%%%%%%%%%%%%%%%%%
errorReversibleRateDefinitions = '';
for k = 1:length(reactionsStore),
    irreversibleRates = explodePCSB(reactionsStore(k).formula,'-');
    if length(irreversibleRates) ~= 2,
        % Need to have two parts that are separated by a '-' sign. (Forward
        % first, then reverse reaction kinetics).
        errorReversibleRateDefinitions = sprintf('%sError in rate definition of reaction rate ''%s''. It does not seem to be reversible.\n', errorReversibleRateDefinitions, reactionsStore(k).name);
    else
        % Seems fine ... save the different parts
        reactionsStore(k).forwardRate = irreversibleRates{1};
        reactionsStore(k).reverseRate = irreversibleRates{2};        
    end
end
if ~isempty(errorReversibleRateDefinitions),
    error(errorReversibleRateDefinitions);
end
%%%%%%%%%%%%%%%%%%%%%%%%%%%%%%%%%%%%%%%%%%%%%%%
% DELETE REVERSIBLE RATES AND ADD IRREVERSIBLE ONES
%%%%%%%%%%%%%%%%%%%%%%%%%%%%%%%%%%%%%%%%%%%%%%%
for k = 1:length(reactionsStore),
    model = deletereactionratesSB(model, reactionsStore(k).name);
    forwardReactionName = strcat(reactionsStore(k).name,'_forward');
    reverseReactionName = strcat(reactionsStore(k).name,'_reverse');
    reversibleFlag = 0;
    notes = '';
    model = addreactionrateSB(model, forwardReactionName, reactionsStore(k).forwardRate, notes, reversibleFlag);
    model = addreactionrateSB(model, reverseReactionName, reactionsStore(k).reverseRate, notes, reversibleFlag);
end
%%%%%%%%%%%%%%%%%%%%%%%%%%%%%%%%%%%%%%%%%%%%%%%
% GET AND SAVE COMPARTMENT INFORMATION (original model)
%%%%%%%%%%%%%%%%%%%%%%%%%%%%%%%%%%%%%%%%%%%%%%%
[allComponentNames,allODEs] = SBstates(originalmodel);
compartmentInformation = {}; % Strings ordered in the same way as states in the model
% check if a scaling by the compartment volume is done.
% in this case the expected syntax is 
% ODE = ("reactionterms")/compartmentvolume
% the compartment information is saved and used later to restore the ODEs
for k = 1:length(allODEs),     
    ODE = strtrim(allODEs{k});
    numberOpenParentheses = length(find(ODE == '('));
    numberClosedParentheses = length(find(ODE == ')'));
    % all eventual errorneous cases are caught in the beginning of this
    % function by calling SBstoichiometry
    if ODE(1) == '(',
        % if the first character is an open parenthesis then assume that 
        % this is due to a adjustement to compartment sizes. here we only
        % need to keep the compartment information.
        % cut out the content of the parentheses
        closeParenthesis = find(ODE == ')');
        compartmentInformation{k} = ODE(closeParenthesis+1:end);
    else
        compartmentInformation{k} = '';
    end
end
%%%%%%%%%%%%%%%%%%%%%%%%%%%%%%%%%%%%%%%%%%%%%%%
% UPDATE RIGHT HAND SIDE OF THE ODES
%%%%%%%%%%%%%%%%%%%%%%%%%%%%%%%%%%%%%%%%%%%%%%%
% get model structure
modelstruct = SBstruct(model);
% determine stoichiometric information of original model to 
% see where and with which stoichiometric coefficient the reversible
% reactions come into play. The stoichiometry function takes care of
% compartment factors by itself 
[N, componentNames] = SBstoichiometry(originalmodel,1); % set rawFlag to 1
% get the submatrix of N corresponding only to the irreversible reactions
% reversibleIndices is same as determined above and irreversibleIndices can
% be determined by
irreversibleIndices = setdiff(1:length(SBreactions(originalmodel)),reversibleIndices);
Nirrev = N(:,irreversibleIndices);
% get the submatrix of N corresponding only to the reversible reactions
% reversibleIndices is same as determined above
Nrev = N(:,reversibleIndices);
% clear all ODEs
for k = 1:length(modelstruct.states),
    modelstruct.states(k).ODE = '';
end
% cycle through the columns of Nirrev (irreversible reaction rates) and
% construct the corresponding ODEs
reactionNamesOriginal = SBreactions(originalmodel);
irrevReactionNames = reactionNamesOriginal(irreversibleIndices);
for k1 = 1:size(Nirrev,2),
    % get indices of state number where to add the terms
    addTermsIndices = find(Nirrev(:,k1) ~= 0);
    for k2 = 1:length(addTermsIndices),
        % construct expression
        stoichCoeff = Nirrev(addTermsIndices(k2),k1);
        if stoichCoeff > 0,
            if stoichCoeff ~= 1,
                addTerm = sprintf('+%g*%s',abs(stoichCoeff),irrevReactionNames{k1});
            else
                addTerm = sprintf('+%s',irrevReactionNames{k1});
            end
        elseif stoichCoeff < 0,
            if stoichCoeff ~= -1,
                addTerm = sprintf('-%g*%s',abs(stoichCoeff),irrevReactionNames{k1});
            else
                addTerm = sprintf('-%s',irrevReactionNames{k1});
            end
        else
            error('This can not happen :)');
        end
        % add the new term to the corresponding ODE
        modelstruct.states(addTermsIndices(k2)).ODE = strcat(modelstruct.states(addTermsIndices(k2)).ODE, addTerm);
    end
end
% cycle trough the columns of Nrev (reversible reaction rates) and add the
% corresponding terms to the corresponding ODE expressions
for k1 = 1:size(Nrev,2),
    % get indices of state number where to add the terms
    addTermsIndices = find(Nrev(:,k1) ~= 0);
    for k2 = 1:length(addTermsIndices),
        % construct expression
        stoichCoeff = Nrev(addTermsIndices(k2),k1);
        if stoichCoeff > 0,
            if stoichCoeff ~= 1,
                addTerm = sprintf('+%g*%s_forward-%g*%s_reverse',abs(stoichCoeff),reactionsStore(k1).name,abs(stoichCoeff),reactionsStore(k1).name);
            else
                addTerm = sprintf('+%s_forward-%s_reverse',reactionsStore(k1).name,reactionsStore(k1).name);
            end                
        elseif stoichCoeff < 0,
            if stoichCoeff ~= -1,
                addTerm = sprintf('-%g*%s_forward+%g*%s_reverse',abs(stoichCoeff),reactionsStore(k1).name,abs(stoichCoeff),reactionsStore(k1).name);
            else
                addTerm = sprintf('-%s_forward+%s_reverse',reactionsStore(k1).name,reactionsStore(k1).name);
            end
        else
            error('This can not happen :)');
        end
        % add the new term to the corresponding ODE
        modelstruct.states(addTermsIndices(k2)).ODE = strcat(modelstruct.states(addTermsIndices(k2)).ODE, addTerm);
    end
end
%%%%%%%%%%%%%%%%%%%%%%%%%%%%%%%%%%%%%%%%%%%%%%%
% ADD EVENTUAL COMPARTMENT INFORMATION TO ODEs
%%%%%%%%%%%%%%%%%%%%%%%%%%%%%%%%%%%%%%%%%%%%%%%
for k = 1:length(compartmentInformation),
    if ~isempty(compartmentInformation{k}),
        modelstruct.states(k).ODE = strcat('(',modelstruct.states(k).ODE,')',compartmentInformation{k});
    end
end
% convert structure to model again
model = SBmodel(modelstruct);
%%%%%%%%%%%%%%%%%%%%%%%%%%%%%%%%%%%%%%%%%%%%%%%
% PROCESS VARIABLE OUTPUT ARGUMENTS
%%%%%%%%%%%%%%%%%%%%%%%%%%%%%%%%%%%%%%%%%%%%%%%
if nargout < 2,
    varargout{1} = model;
elseif nargout == 2,
    varargout{1} = model;
    varargout{2} = message;
elseif(nargout>2)
    error('Wrong number of output arguments.');
end
return

function [newModel] = reduceFastClusters(s,model)
%first check so that there are fast clusters in the model, otherwise the
%previous model should just be returned
if(max(s.outputLumpingScheme)==length(s.outputLumpingScheme))
    %the same model is returned
    newModel=model;
    return
else
    %get the states string for the full model
    %statesString=generateStatesString(s.stateNames);
    nrStates=length(s.stateNames);
    %allStates=regexp(findsym(conversion(s.stateNames)),'\w+','match');
    % get the structure of the SBmodel
    modelStructure = SBstruct(model); % will contain the reduced information
    %create a translation vector to be used for translating the states into the
    %new states
    translationVect=cell(1,nrStates);
    % create new "states" entry and copy only the states that are left after
    % the lumping to it
    states = [];
    nrLumpedVariables=0;
    %get the total number of clusters
    nrClusters=max(s.outputLumpingScheme);
    for i = 1:nrClusters %max(s.outputEpsilon.clusters)
        %we are checking the ith cluster
        statesCount=i;
        %check which of the states are contained in the cluster
        statesInCluster=find(s.outputLumpingScheme==i);%s.outputEpsilon.clusterIndex(i).indices;       
        %if only a single state
        if(length(statesInCluster)==1)
            %save the elements in the translation vector
            translationVect(statesInCluster)=conversion(s.fractionVect(statesInCluster))*conversion(s.stateNames(statesInCluster));
            % copy this state information to new model
            states(statesCount).name = modelStructure.states(statesInCluster).name;
            states(statesCount).initialCondition = modelStructure.states(statesInCluster).initialCondition;
            states(statesCount).ODE = modelStructure.states(statesInCluster).ODE;
            states(statesCount).type = modelStructure.states(statesInCluster).type;
            states(statesCount).compartment = modelStructure.states(statesInCluster).compartment;
            states(statesCount).unittype = modelStructure.states(statesInCluster).unittype;
            states(statesCount).notes = modelStructure.states(statesInCluster).notes;
            %if we have a lumped variable
        else
            %one more lumped varible will now be treated
            nrLumpedVariables=nrLumpedVariables+1;
            %generate a new name for the lumped variable
            newStateName=strcat('LV',num2str(nrLumpedVariables));
            states(statesCount).name = newStateName;
            %save the elements in the translation vector
            translationVect(statesInCluster)=conversion(s.fractionVect(statesInCluster))*sym(newStateName);%simplify(conversion(s.fractionVect(statesInCluster))*sym(newStateName));
            %get the intital condition for the lumped variable
            initialValue=0;
            for j=1:length(statesInCluster)
                initialValue=initialValue+modelStructure.states(statesInCluster(j)).initialCondition;
            end
            states(statesCount).initialCondition = initialValue;
            %get the new ODE for the lumped variable
            diffEquation=0;
            for j=1:length(statesInCluster)
                diffEquation=diffEquation+sym(modelStructure.states(statesInCluster(j)).ODE);
            end
            states(statesCount).ODE = char(diffEquation);
            %just left as it was for now
            states(statesCount).type = '';
            %just left as it was for now
            states(statesCount).compartment = '';
            %just left as it was for now
            states(statesCount).unittype = '';
            %just left as it was for now
            stringPrevStates=createStringParanthesis(s.stateNames(statesInCluster));
            states(statesCount).notes = ['Lumped state' ' ' stringPrevStates];
        end
    end
    %save the results in the structure
    modelStructure.states=states;
    %%%%%%%%%%%%%%%%%%%%%%%%%%%%%%%%%%%%%%%%%%%%%%%%%%%%%%%%%%%%%%%%%%%%%%%%%%%%
    % create new "reactions" entry and copy only the states left after the
    % lumping to it
    reactions=[];
    %check if each reaction is still in the model
    nrReactions=length(s.reactionNames);
    %make a list of all reactions
    allReactions=s.reactionNames;
    %create a vector of zeros for each of the reactions
    reactionsInModel=zeros(nrReactions,1);
    for i=1:statesCount
        %make a cellular array of the symbolic expressions
        reactionsInODE=regexp(findsym(sym(states(i).ODE)),'\w+','match');
        %add the new reactions to the total vector
        reactionsInModel=reactionsInModel+ismember(s.reactionNames,reactionsInODE);
    end
    reactionsInModel=find(reactionsInModel)';   
    %for counting the reactions left in the model
    reactionsCount=0;
    %now save the reactions that are still in the model
    for i=reactionsInModel
        %one more reaction that exists in the lumped model has been found
        reactionsCount=reactionsCount+1;
        %call this reaction the same name as before
        reactions(reactionsCount).name = modelStructure.reactions(i).name;
        %substitute lambda*(lumped state), if the state is not kept
        reactions(reactionsCount).formula=modelStructure.reactions(i).formula;
        %indicate that the model is lumped in the notes
        reactions(reactionsCount).notes='Reaction in the reduced model';
        %since no reactions are reversible, we can set it to 0
        reactions(reactionsCount).reversible=0;
        %set all reactions to slow at the moment
        reactions(reactionsCount).fast=0;
    end
    %save the obtained new reactions in the structure for the model
    modelStructure.reactions=reactions;
    %%%%%%%%%%%%%%%%%%%%%%%%%%%%%%%%%%%%%%%%%%%%%%%%%%%%%%%%%%%%%%%%%%%%%%%%%%%%%%%%%%%%%%%%%%%%%%%%%%%%%%%%%%%%%%%%%%%%%%%%%%%%
    %first assume that all states that are lumped should be listed as variables
    %create a variables entity and set the variables in the structure to the
    %result after the process is finished
    variables=[];      
    %count the number of variables
    variablesCount=0;
    %now save the reactions that are still in the model
    for i=1:nrStates
        %condition: the element in the translationvector should not be the
        %same as the corresponding state name and it should be desired that
        %the element is saved
        if(~isequal(s.stateNames(i), translationVect(i)))%&s.keepStatesVector(i))
            %one more state that exists in the lumped model has been found
            variablesCount=variablesCount+1;
            %call this state the same name as before
            variables(variablesCount).name = char(conversion(s.stateNames(i)));
            %replace the previous states in the reaction with the new lumped states
            variables(variablesCount).formula=char(sym(translationVect(i)));  
            %set the type
            variables(variablesCount).type='';
            %set the compartment
            variables(variablesCount).compartment='';
            %set the unittype
            variables(variablesCount).unittype='';
            %indicate that the model is lumped in the notes
            variables(variablesCount).notes='Previously a state in the full model.';
        end
    end
    %now set the previous varibles back
    %get the number of previous varibles
    previousVariables=length(s.variableNames);
    for i=1:previousVariables
        %one more state that exists in the lumped model has been found
        variablesCount=variablesCount+1;
        %call this state the same name as before
        variables(variablesCount).name = char(conversion(s.variableNames(i)));
        %replace the previous states in the reaction with the new lumped
        %states 
        variables(variablesCount).formula=char(conversion(s.variableFormulas(i)));
        %set the type
        variables(variablesCount).type='';
        %set the compartment
        variables(variablesCount).compartment='';
        %set the unittype
        variables(variablesCount).unittype='';
        %indicate that the model is lumped in the notes
        variables(variablesCount).notes='';
    end
    %save the new variables in the structure
    modelStructure.variables=variables; 
    %take care of events in the model, if any
    events=[];
    if(~isempty(modelStructure.events))
        %get the number of events in the model
        nrEvents=length(modelStructure.events); 
        %check all events
        for i=1:nrEvents
            %get the name for the event, should not be changed
            events(i).name=modelStructure.events(i).name;
            %fix the triggers, can just be substituted
            events(i).trigger=char(subs(modelStructure.events(i).trigger,s.stateNames, translationVect));
            %fix the assignments, only formula can be substituted
            %variable has to be the same if allowed 
            nrVariables=size(modelStructure.events(i).assignment,2);
            for k=1:nrVariables
                %set the variables to the same as before
                events(i).assignment(k).variable=modelStructure.events(i).assignment(k).variable;
                %substitute variables into the formula expressions,
                %condition for if it is a number. Then the substitutions
                %should not be made (since subs destroys numbers)
                if(isempty(str2num(modelStructure.events(i).assignment(k).formula)))
                    events(i).assignment(k).formula=char(subs(modelStructure.events(i).assignment(k).formula,s.stateNames, translationVect));
                else
                    events(i).assignment(k).formula=modelStructure.events(i).assignment(k).formula;
                end
            end
            %set the notes for the event
            events(i).notes='Event in the reduced model.';
          end       
      end
    %save the new events in the structure
    modelStructure.events=events;
    %ends the condition for if we have fast clusters in the model
end
%get a new model from the new structure
newModel=SBmodel(modelStructure);
return

function [statesString] = createStringParanthesis(stateNames)
statesString = '(';
for k=1:length(stateNames)
    if k==1
        statesString = sprintf('%s%s', statesString,  stateNames{k});
    else
        statesString = sprintf('%s,%s', statesString, stateNames{k});
    end
end
statesString = strcat(statesString,')');
return

function [outputStrong] = strongComponents(outputEpsilon)
%this function finds the strong components
%for each group, get a matrix that tells if two components are stongly
%connected
nrClusters=max(outputEpsilon.clusters);
for i=1:nrClusters
    %get the numbers of the states that belong to the cluster
    clustInd=outputEpsilon.clusterIndex(i).indices;
    nrInClust=length(clustInd);
    %get the corresponding A matrix (0/1)
    Aclust=outputEpsilon.Afast(clustInd,clustInd);
    %naive implementation
    Atot=zeros(size(Aclust,1));
    %get the matrix that shows the total connectivity within the cluster
    for j=1:nrInClust
        Atot=Atot+Aclust^j;
    end   
    %vector to indicate which of the states below to the same strong
    %component
    indVect=zeros(1,nrInClust);
    toCheck=1;
    subNr=1;
    Atot2=Atot+eye(nrInClust);
    while(toCheck~=0)
        %check which states belong to the subcluster
        indVect(find(Atot2(toCheck,:).*Atot2(:,toCheck)'))=subNr;
        %check which states have not been assigned to a strong component
        toCheckVect=find(indVect==0);
        %select the next state to check
        if(~isempty(toCheckVect))
            toCheck=toCheckVect(1);
        else
            toCheck=0;
        end
        %add one to subNr for the next subcluster
        subNr=subNr+1;
    end
    %check which states belong to the subcluster
    outputStrong.cluster(i).SC=indVect;
end

function [reducedModel] = identifySlowStates(reducedModel,A,nrRedStates,coslow)
%vector to indicate if a state is slow or not
isSlow = zeros(1,nrRedStates);
%get the absolute value of the entries in A
Aabs = abs(A);

%check each individual state if it is slow or not
for i = 1:nrRedStates
    if(max(Aabs(:,i)) <= coslow && max(Aabs(i,:)) <= coslow)
        isSlow(i) = 1;
    end
end

%get the numbers of the slow states
%the vector is reversed so that the states are later removed from the model
%structure in the correct order
slowNr = fliplr(find(isSlow));

%get the model structure 
modStr = struct(reducedModel);

%remove the slow states and set them as parameters
for i = slowNr
    %create a new parameter, which corresponds to the slow state
    modStr.parameters(end+1).name = modStr.states(i).name;
    modStr.parameters(end).value = modStr.states(i).initialCondition;
    modStr.parameters(end).notes = 'This was a state in the original model that was identified as slow.';
    
    %remove the slow state
    modStr.states(i) = [];
end

%get the model back in the form of a SBmodel object
reducedModel = SBmodel(modStr);

return
