# Supplementary material for: Zooming of states and parameters using a lumping approach including back-translation
Source: BMC Syst Biol. 2010 Mar 18;4:28. doi: 10.1186/1752-0509-4-28 (PMC2853501; doi:10.1186/1752-0509-4-28)
Supplement: Additional file 2 — Model reduction scripts. Matlab script that can be used to easily test the model reduction algorithm on the 6-states and 26-states models for photosynthesis that are employed in this paper. [file 1752-0509-4-28-S2.M]

%This script can be used to reduce the example models presented in
%"Sunnaker, Schmidt, Jirstrand, Cedersund (2010), Zooming of states and parameters
%using a lumping approach including back-translation"

clear all;
clc;

%%%%%%%%%%%%%%%%%%%%%%%%%%%%%%%%%%%%%%%%%%%%%%%%%%%%%%%%%%%%%%%%%%%%%%%%%%%
%Reduce one of the example models by evaluation of one of the cells below
%%%%%%%%%%%%%%%%%%%%%%%%%%%%%%%%%%%%%%%%%%%%%%%%%%%%%%%%%%%%%%%%%%%%%%%%%%%
%%
%This is the 6-states photosynthesis model
model = SBmodel('sixStatesModel.txt');
%epsilon defines if a reaction should be considered fast or slow and is
%used in the epsilon-decomposition
epsilon = 1E2; %note that 1E2 is the default value
coslow = 1E-6; %note that 1E-6 is the default cut-off value
%reduced the model
reducedModel = reduceModel(model,epsilon,coslow);
%Open SBedit to study the reduced model
SBedit(reducedModel);

%%
%This is the 26-states photosynthesis model
model = SBmodel('twentySixStatesModel.txt');
%epsilon defines if a reaction should be considered fast or slow and is
%used in the epsilon-decomposition
epsilon = 1E2; %note that 1E2 is the default value
coslow = 1E-6; %note that 1E-6 is the default value
%reduced the model
reducedModel = reduceModel(model,epsilon,coslow);
%Open SBedit to study the reduced model
SBedit(reducedModel);
