# Supplementary material for: Zooming of states and parameters using a lumping approach including back-translation
Source: BMC Syst Biol. 2010 Mar 18;4:28. doi: 10.1186/1752-0509-4-28 (PMC2853501; doi:10.1186/1752-0509-4-28)
Supplement: Additional file 3 — The 6-states model. This is the six-states model for photosynthesis that is used in the paper. This model can be imported to Matlab in the form of an SBmodel object (requires the SBtoolbox). [file 1752-0509-4-28-S3.TXT]

********** MODEL NAME
photo-model

********** MODEL NOTES
This is the six-state glycolysis model, based on probabilitites

********** MODEL STATES
d/dt(x1) = R12heat+R12fluor+R13heat+R13fluor                    
d/dt(x2) = -R32+R23-R12heat-R12fluor                            
d/dt(x3) = R32-R23+R34-R43-R13heat-R13fluor                     
d/dt(x4) = R43-R34+R45-R54                                      
d/dt(x5) = R54-R45+R56-R65                                      
d/dt(x6) = R65-R56                                              
                                                               
x1(0) = 0                                                       
x2(0) = 1                                                       
x3(0) = 0                                                       
x4(0) = 0                                                       
x5(0) = 0                                                       
x6(0) = 0

********** MODEL PARAMETERS
k12heat = 0.02                                                 
k12fluor = 6.7                                                 
k13heat = 0.02                                                 
k13fluor = 6.7                                                 
k32 = 1920                                                     
k23 = 2500                                                     
k43 = 50000                                                    
k34 = 50000                                                    
k54 = 25000                                                    
k45 = 6700                                                     
k65 = 480                                                      
k56 = 240

********** MODEL VARIABLES
output = k12heat*x2+k12fluor*x2+k13heat*x3+k13fluor*x3

********** MODEL REACTIONS
R12heat = k12heat*x2                                            
R12fluor = k12fluor*x2                                          
R13heat = k13heat*x3                                            
R13fluor = k13fluor*x3                                          
R32 = k32*x2                                                    
R23 = k23*x3                                                    
R43 = k43*x3                                                    
R34 = k34*x4                                                    
R54 = k54*x4                                                    
R45 = k45*x5                                                    
R65 = k65*x5                                                    
R56 = k56*x6

********** MODEL FUNCTIONS


********** MODEL EVENTS


********** MODEL MATLAB FUNCTIONS
