# Supplementary material for: Zooming of states and parameters using a lumping approach including back-translation
Source: BMC Syst Biol. 2010 Mar 18;4:28. doi: 10.1186/1752-0509-4-28 (PMC2853501; doi:10.1186/1752-0509-4-28)
Supplement: Additional file 4 — The 26-states model. This is the 26-states model for photosynthesis that is used in the paper. The model can be imported to Matlab in the form of an SBmodel object (requires the SBtoolbox). [file 1752-0509-4-28-S4.TXT]

********** MODEL NAME
TSTM_Vredenberg

********** MODEL NOTES


********** MODEL STATES
d/dt(y1) = -R0046f+R0046b+R1900                                 
d/dt(y2) = +R4601-R0105-R0102                             
d/dt(y3) = +R0102-R0207-R0240f+R0240b                           
d/dt(y4) = +R4003-R0304                               
d/dt(y5) = +R0304-R0409                                 
d/dt(y6) = +R0105-R0506-R0507                              
d/dt(y7) = +R0506-R0612-R0608                               
d/dt(y8) = +R0507+R0207-R0749f+R0749b                               
d/dt(y9) = +R0608-R0813-R0809+R4908                        
d/dt(y10) = +R0809+R0409-R0915-R0941f+R0941b                         
d/dt(y11) = +R4110-R1011-R1016                         
d/dt(y12) = +R1011-R1117                                   
d/dt(y13) = +R0612-R1213                                   
d/dt(y14) = +R1213+R0813-R1314-R1315                       
d/dt(y15) = +R1314-R1416                                 
d/dt(y16) = +R1315+R0915-R1550f+R1550b                             
d/dt(y17) = +R1416+R1016+R5016-R1617                     
d/dt(y18) = +R1617+R1117-R1742f+R1742b                               
d/dt(y19) = +R4218-R1819                                    
d/dt(y20) = +R1819-R1900                                    
d/dt(y21) = +R0240f-R0240b-R4003                                     
d/dt(y22) = +R0941f-R0941b-R4110                                 
d/dt(y23) = +R1742f-R1742b-R4218                                    
d/dt(y24) = +R0046f-R0046b-R4601                                    
d/dt(y25) = +R0749f-R0749b-R4908                                   
d/dt(y26) = +R1550f-R1550b-R5016                                    
                                                                                          
y1(0) = 1                                                                                 
y2(0) = 0                                                                                 
y3(0) = 0                                                                                 
y4(0) = 0                                                                                 
y5(0) = 0                                                                                 
y6(0) = 0                                                                                 
y7(0) = 0                                                                                 
y8(0) = 0                                                                                 
y9(0) = 0                                                                                 
y10(0) = 0                                                                                
y11(0) = 0                                                                                
y12(0) = 0                                                                                
y13(0) = 0                                                                                
y14(0) = 0                                                                                
y15(0) = 0                                                                                
y16(0) = 0                                                                                
y17(0) = 0                                                                                
y18(0) = 0                                                                                
y19(0) = 0                                                                                
y20(0) = 0                                                                                
y21(0) = 0                                                                                
y22(0) = 0                                                                                
y23(0) = 0                                                                                
y24(0) = 0                                                                                
y25(0) = 0                                                                                
y26(0) = 0

********** MODEL PARAMETERS
kL = 3.8                                                                    
kL2 = 3.8                                                                
kL3 = 3.8                                                                   
ky1 = 10                                                                   
ky2 = 2.95                                                                  
ky3 = 0.45                                                                  
ky4 = 32                                                               
kAB1 = 0.87                                                              
kAB2 = 0.44                                                                
ks1 = 1E6                                                              
ks2 = 1E6                                                               
ks3 = 10000                                                               
ks4 = 2500                                                                  
kmin1 = 300000                                                             
kmin2 = 300000                                                              
ke = 95000                                                                  
PSII = 1 

********** MODEL VARIABLES
output = .5*y18+.5*y23+.5e-1*y2+y20+.5*y19+y12+.2*y3+.5*y4+y5+.5*y10+.5*y11+.5*y21+.5*y22

********** MODEL REACTIONS
R0046f = kL*y1                                                    
R0046b = kmin2*y24
R4601 = ke*y24                                                                            
R0105 = kAB1*y2                                                                           
R0102 = ks1*y2                                                                            
R0506 = kL2*y6                                                                            
R0507 = ks1*y6                                                                            
R0207 = kAB1*y3                                                                           
R0240f = kL*y3  
R0240b = kmin1*y21                                                   
R0612 = kAB2*y7                                                                           
R0608 = ks1*y7                                                                            
R0749f = kL*y8   
R0749b =kmin1*y25                                                   
R4003 = ky2*y21                                                                           
R0304 = ks2*y4                                                                            
R1213 = ks1*y13                                                                           
R0813 = kAB2*y9                                                                           
R0809 = ks2*y9                                                                            
R4908 = ke*y25                                                                            
R0409 = kAB1*y5                                                                           
R1314 = kL3*y14                                                                           
R1315 = ks2*y14                                                                           
R0915 = kAB2*y10                                                                          
R0941f = kL*y10
R0941b = kmin1*y22                                                     
R1416 = ks2*y15                                                                           
R1550f = kL*y16
R1550b = kmin1*y26                                                  
R4110 = ky3*y22                                                                           
R1011 = ks3*y11                                                                           
R1016 = kAB2*y11                                                                          
R5016 = ke*y26                                                                            
R1617 = ks3*y17                                                                           
R1117 = kAB2*y12                                                                          
R1742f = kL*y18    
R1742b = kmin1*y23                                               
R4218 = ky4*y23                                                                           
R1819 = ks4*y19                                                                           
R1900 = kmin1*y20

********** MODEL FUNCTIONS


********** MODEL EVENTS


********** MODEL MATLAB FUNCTIONS
